# Supplementary material for: Diagnostic performance of the TR Chagas Bio-Manguinhos rapid test for detecting anti-Trypanosoma cruzi IgG in human samples from three Southern Cone countries
Source: PLoS Negl Trop Dis. 2026 May 8;20(5):e0014310. doi: 10.1371/journal.pntd.0014310 (PMC13178965; doi:10.1371/journal.pntd.0014310)
Supplement: S1 Table — (XLSX) [file pntd.0014310.s001.xlsx]

## Sheet: S1 Table
Order	Age	Kuschnir classification	Orign	Sex	Serologiacal profile	TR Chagas Bio-Manguinhos
1	37	Not applicable	Argentina	Male	Negative	Negative
2	37	Not applicable	Argentina	Male	Negative	Negative
3	Not available	Not applicable	Argentina	Male	Negative	Negative
4	Not available	Not applicable	Argentina	Male	Negative	Negative
5	Not available	Not applicable	Argentina	Female	Negative	Negative
6	Not available	Not applicable	Argentina	Male	Negative	Negative
7	Not available	Not applicable	Argentina	Female	Negative	Negative
8	40	Not applicable	Argentina	Female	Negative	Negative
9	Not available	Not applicable	Argentina	Male	Negative	Negative
10	55	2	Argentina	Male	Positive	Negative
11	51	1	Bolivia	Female	Positive	Positive
12	62	1	Argentina	Male	Positive	Positive
13	62	0	Argentina	Female	Positive	Positive
14	65	1	Argentina	Male	Positive	Positive
15	57	0	Argentina	Male	Positive	Positive
16	63	1	Argentina	Female	Positive	Positive
17	58	0	Argentina	Male	Positive	Positive
18	60	0	Bolivia	Female	Positive	Positive
19	42	1	Argentina	Male	Positive	Positive
20	67	1	Argentina	Male	Positive	Positive
21	63	1	Argentina	Male	Positive	Positive
22	52	1	Argentina	Male	Positive	Positive
23	55	1	Argentina	Male	Positive	Positive
24	52	1	Argentina	Female	Positive	Negative
25	53	1	Argentina	Female	Positive	Positive
26	60	0	Argentina	Female	Positive	Positive
27	62	0	Bolivia	Male	Positive	Positive
28	61	0	Argentina	Female	Positive	Positive
29	44	1	Bolivia	Female	Positive	Positive
30	69	1	Argentina	Female	Positive	Positive
31	70	1	Argentina	Female	Positive	Positive
32	70	0	Argentina	Male	Positive	Positive
33	59	1	Bolivia	Female	Positive	Positive
34	54	1	Argentina	Male	Positive	Positive
35	52	1	Argentina	Male	Positive	Positive
36	58	0	Argentina	Male	Positive	Positive
37	63	1	Argentina	Male	Positive	Positive
38	43	0	Paraguay	Female	Positive	Positive
39	55	1	Argentina	Female	Positive	Positive
40	52	1	Argentina	Female	Positive	Positive
41	69	2	Bolivia	Male	Positive	Positive
42	57	0	Argentina	Male	Positive	Positive
43	57	0	Argentina	Female	Positive	Positive
44	57	1	Argentina	Male	Positive	Positive
45	52	1	Argentina	Male	Positive	Positive
46	47	1	Argentina	Female	Positive	Positive
47	51	3	Argentina	Male	Positive	Positive
48	63	1	Argentina	Female	Positive	Positive
49	53	1	Argentina	Female	Positive	Positive
50	32	0	Bolivia	Male	Positive	Positive
51	51	2	Argentina	Female	Positive	Positive
52	54	0	Argentina	Male	Positive	Positive
53	56	0	Argentina	Male	Positive	Positive
54	60	0	Argentina	Female	Positive	Positive
55	63	0	Argentina	Male	Positive	Positive
56	52	0	Argentina	Male	Positive	Positive
57	46	1	Bolivia	Male	Positive	Positive
58	56	0	Argentina	Male	Positive	Positive
59	53	0	Argentina	Female	Positive	Positive
60	49	0	Argentina	Male	Positive	Positive
61	60	0	Argentina	Female	Positive	Positive
62	48	0	Argentina	Female	Positive	Positive
63	56	1	Argentina	Male	Positive	Positive
64	34	1	Bolivia	Female	Positive	Positive
65	64	0	Bolivia	Male	Positive	Positive
66	65	2	Argentina	Male	Positive	Positive
67	62	1	Argentina	Female	Positive	Positive
68	51	0	Paraguay	Female	Positive	Positive
69	59	1	Argentina	Female	Positive	Positive
70	69	1	Argentina	Male	Positive	Positive
71	42	1	Argentina	Male	Positive	Positive
72	56	1	Argentina	Male	Positive	Positive
73	36	1	Argentina	Male	Positive	Positive
74	40	0	Argentina	Female	Positive	Positive
75	60	1	Argentina	Male	Positive	Positive
76	62	0	Bolivia	Female	Positive	Positive
77	50	1	Argentina	Male	Positive	Positive
78	44	1	Argentina	Male	Positive	Positive
79	40	1	Argentina	Male	Positive	Positive
80	63	0	Argentina	Male	Positive	Positive
81	57	1	Argentina	Male	Positive	Positive
82	51	3	Argentina	Male	Positive	Positive
83	55	0	Argentina	Female	Positive	Positive
84	64	1	Paraguay	Male	Positive	Positive
85	Not available	0	Paraguay	Female	Positive	Positive
86	46	2	Argentina	Male	Positive	Positive
87	30	0	Argentina	Female	Positive	Positive
88	64	0	Argentina	Male	Positive	Positive
89	24	2	Paraguay	Male	Positive	Positive
90	58	0	Paraguay	Female	Positive	Positive
91	75	1	Argentina	Female	Positive	Positive
92	55	1	Paraguay	Male	Positive	Positive
93	47	1	Argentina	Male	Positive	Positive
94	70	3	Bolivia	Male	Positive	Positive
95	57	1	Argentina	Male	Positive	Positive
96	65	1	Bolivia	Male	Positive	Positive
97	62	3	Argentina	Male	Positive	Positive
98	Not available	1	Argentina	Female	Positive	Positive
99	Not available	1	Argentina	Male	Positive	Positive
100	Not available	0	Argentina	Male	Positive	Positive
101	60	0	Argentina	Male	Positive	Positive
102	Not available	1	Argentina	Male	Positive	Positive
103	Not available	1	Argentina	Female	Positive	Positive
104	65	0	Argentina	Male	Positive	Positive
105	Not available	0	Argentina	Female	Positive	Positive
106	48	0	Argentina	Male	Positive	Positive
107	50	0	Argentina	Male	Positive	Negative
108	Not available	0	Bolivia	Female	Positive	Negative
109	Not available	Not applicable	Argentina	Not available	Negative	Negative
110	29	Not applicable	Argentina	Male	Negative	Negative
111	50	Not applicable	Argentina	Male	Negative	Negative
112	Not available	Not applicable	Argentina	Male	Negative	Positive
113	50	Not applicable	Argentina	Male	Negative	Negative
114	Not available	Not applicable	Argentina	Not available	Negative	Negative
115	Not available	Not applicable	Argentina	Not available	Negative	Negative
116	65	Not applicable	Argentina	Male	Negative	Negative
117	Not available	Not applicable	Argentina	Male	Negative	Negative
118	30	Not applicable	Argentina	Male	Negative	Negative
119	44	Not applicable	Argentina	Male	Negative	Negative
120	26	Not applicable	Argentina	Female	Negative	Positive
121	52	Not applicable	Argentina	Female	Negative	Negative
122	43	Not applicable	Argentina	Female	Negative	Negative
123	Not available	Not applicable	Argentina	Not available	Negative	Negative
124	Not available	Not applicable	Argentina	Not available	Negative	Negative
125	Not available	Not applicable	Argentina	Not available	Negative	Negative
126	Not available	Not applicable	Argentina	Male	Negative	Negative
127	Not available	Not applicable	Argentina	Female	Negative	Negative
128	Not available	Not applicable	Argentina	Female	Negative	Negative
129	Not available	Not applicable	Argentina	Male	Negative	Negative
130	Not available	Not applicable	Argentina	Female	Negative	Negative
131	Not available	Not applicable	Argentina	Not available	Negative	Negative
132	28	Not applicable	Argentina	Female	Negative	Negative
133	45	Not applicable	Argentina	Female	Negative	Negative
134	Not available	Not applicable	Argentina	Female	Negative	Negative
135	Not available	Not applicable	Argentina	Female	Negative	Negative
136	Not available	Not applicable	Argentina	Not available	Negative	Negative
137	Not available	Not applicable	Argentina	Not available	Negative	Negative
138	Not available	Not applicable	Argentina	Not available	Negative	Negative
139	Not available	Not applicable	Argentina	Not available	Negative	Negative
140	Not available	Not applicable	Argentina	Not available	Negative	Negative
141	Not available	Not applicable	Argentina	Male	Negative	Positive
142	Not available	Not applicable	Argentina	Not available	Negative	Negative
143	Not available	Not applicable	Argentina	Not available	Negative	Negative
144	Not available	Not applicable	Argentina	Not available	Negative	Negative
145	Not available	Not applicable	Argentina	Not available	Negative	Negative
146	Not available	Not applicable	Argentina	Male	Negative	Negative
147	65	1	Argentina	Female	Positive	Positive
148	63	Not available	Argentina	Female	Positive	Positive
149	55	0	Argentina	Female	Positive	Positive
150	58	1	Argentina	Female	Positive	Positive
151	54	2	Argentina	Male	Positive	Positive
152	53	1	Argentina	Male	Positive	Positive
153	62	3	Argentina	Male	Positive	Negative
154	45	3	Argentina	Male	Positive	Positive
155	62	0	Argentina	Female	Positive	Positive
156	58	0	Argentina	Male	Positive	Positive
157	40	0	Bolivia	Male	Positive	Positive
158	26	1	Bolivia	Female	Positive	Positive
159	61	3	Argentina	Male	Positive	Positive
160	58	1	Argentina	Male	Positive	Positive
161	59	Not available	Argentina	Female	Positive	Positive
162	56	1	Argentina	Female	Positive	Positive
163	60	Not available	Argentina	Female	Positive	Positive
164	52	1	Argentina	Female	Positive	Positive
165	65	3	Argentina	Female	Positive	Positive
166	51	1	Argentina	Male	Positive	Positive
167	63	1	Argentina	Male	Positive	Positive
168	60	0	Argentina	Female	Positive	Positive
169	60	1	Argentina	Female	Positive	Positive
170	58	Not available	Argentina	Female	Positive	Positive
171	60	1	Paraguay	Male	Positive	Positive
172	67	3	Bolivia	Male	Positive	Positive
173	55	1	Argentina	Female	Positive	Positive
174	65	Not available	Argentina	Male	Positive	Positive
175	58	1	Argentina	Male	Positive	Positive
176	41	0	Bolivia	Female	Positive	Positive
177	46	0	Argentina	Female	Positive	Positive
178	47	0	Bolivia	Female	Positive	Positive
179	51	0	Argentina	Female	Positive	Positive
180	71	0	Argentina	Male	Positive	Positive
181	45	1	Argentina	Female	Positive	Positive
182	58	0	Argentina	Male	Positive	Positive
183	66	0	Argentina	Female	Positive	Positive
184	40	0	Paraguay	Female	Positive	Positive
185	56	0	Argentina	Female	Positive	Positive
186	27	0	Argentina	Male	Positive	Positive
187	76	0	Argentina	Female	Positive	Positive
188	64	1	Bolivia	Female	Positive	Positive
189	40	0	Argentina	Female	Positive	Positive
190	51	0	Paraguay	Female	Positive	Positive
191	76	3	Argentina	Male	Positive	Positive
192	19	0	Bolivia	Female	Positive	Positive
193	41	0	Bolivia	Female	Positive	Positive
194	67	0	Argentina	Female	Positive	Positive
195	30	0	Paraguay	Female	Positive	Positive
196	51	3	Argentina	Female	Positive	Positive
197	81	Not available	Argentina	Female	Positive	Positive
198	57	0	Argentina	Male	Positive	Positive
199	62	3	Argentina	Male	Positive	Positive
200	67	1	Bolivia	Male	Positive	Positive
201	31	0	Bolivia	Female	Positive	Positive
202	69	Not available	Bolivia	Female	Positive	Positive
203	60	1	Bolivia	Female	Positive	Positive
204	61	1	Argentina	Male	Positive	Positive
205	64	0	Bolivia	Female	Positive	Positive
206	47	0	Argentina	Female	Positive	Positive
207	Not available	Not available	Argentina	Female	Positive	Positive
208	Not available	0	Argentina	Male	Positive	Positive
209	Not available	1	Argentina	Female	Positive	Positive
210	Not available	1	Argentina	Male	Positive	Positive
211	Not available	3	Argentina	Female	Positive	Positive
212	Not available	1	Bolivia	Female	Positive	Positive
213	60	1	Argentina	Male	Positive	Positive
214	Not available	3	Argentina	Male	Positive	Negative
215	Not available	Not available	Paraguay	Male	Positive	Positive
216	64	1	Bolivia	Male	Positive	Positive
217	58	0	Argentina	Male	Positive	Positive
218	49	0	Argentina	Male	Positive	Positive
219	Not available	3	Argentina	Male	Positive	Positive
220	54	0	Argentina	Male	Positive	Positive
221	28	0	Bolivia	Female	Positive	Positive
222	Not available	3	Argentina	Female	Positive	Positive
223	Not available	1	Argentina	Female	Positive	Positive
224	Not available	Not available	Argentina	Female	Positive	Positive
225	35	0	Argentina	Female	Positive	Positive
226	Not available	0	Paraguay	Male	Positive	Positive
227	Not available	1	Bolivia	Female	Positive	Positive
228	43	0	Paraguay	Female	Positive	Positive
229	55	Not available	Paraguay	Male	Positive	Positive
230	Not available	Not available	Paraguay	Female	Positive	Positive
231	74	3	Argentina	Male	Positive	Positive
232	54	0	Bolivia	Female	Positive	Positive
233	53	3	Argentina	Female	Positive	Positive
234	50	0	Argentina	Male	Positive	Positive
235	41	0	Paraguay	Male	Positive	Positive
236	30	0	Bolivia	Female	Positive	Positive
237	42	0	Argentina	Female	Positive	Positive
238	49	1	Paraguay	Female	Positive	Positive
239	58	3	Argentina	Male	Positive	Positive
240	63	0	Argentina	Female	Positive	Positive
241	52	0	Argentina	Female	Positive	Positive
242	56	2	Argentina	Male	Positive	Positive
243	63	3	Argentina	Male	Positive	Positive
244	65	1	Argentina	Female	Positive	Positive
245	45	1	Bolivia	Female	Positive	Positive
246	36	Not available	Bolivia	Female	Positive	Positive
247	Not available	0	Argentina	Male	Positive	Positive
248	27	1	Argentina	Female	Positive	Positive
249	52	0	Bolivia	Female	Positive	Positive
250	Not available	3	Argentina	Male	Positive	Positive
251	53	0	Argentina	Male	Positive	Positive
252	70	Not available	Argentina	Female	Positive	Positive
253	74	3	Argentina	Female	Positive	Positive
254	60	1	Argentina	Female	Positive	Positive
255	54	0	Bolivia	Female	Positive	Positive
256	43	Not available	Argentina	Female	Positive	Positive
257	71	3	Argentina	Female	Positive	Positive
258	69	0	Paraguay	Female	Positive	Positive
259	69	0	Argentina	Male	Positive	Positive
260	35	0	Bolivia	Female	Positive	Positive
261	62	0	Argentina	Female	Positive	Positive
262	70	1	Argentina	Female	Positive	Negative
263	70	0	Bolivia	Female	Positive	Positive
264	51	1	Bolivia	Male	Positive	Positive
265	54	0	Paraguay	Female	Positive	Positive
266	72	0	Argentina	Female	Positive	Positive
267	50	0	Argentina	Male	Positive	Positive
268	23	0	Argentina	Male	Positive	Positive
269	53	0	Argentina	Male	Positive	Positive
270	60	0	Argentina	Female	Positive	Positive
271	65	0	Argentina	Male	Positive	Positive
272	74	0	Argentina	Female	Positive	Positive
273	Not available	Not available	Argentina	Female	Positive	Positive
274	57	3	Bolivia	Female	Positive	Positive
275	50	1	Argentina	Female	Positive	Positive
276	48	1	Argentina	Male	Positive	Positive
277	76	0	Bolivia	Female	Positive	Positive
278	56	0	Argentina	Male	Positive	Positive
279	44	0	Bolivia	Female	Positive	Positive
280	72	0	Paraguay	Male	Positive	Positive
281	Not available	Not applicable	Argentina	Not available	Negative	Negative
282	Not available	Not applicable	Argentina	Not available	Negative	Negative
283	Not available	Not applicable	Argentina	Not available	Negative	Negative
284	Not available	Not applicable	Argentina	Not available	Negative	Negative
285	Not available	Not applicable	Argentina	Not available	Negative	Negative
286	Not available	Not applicable	Argentina	Not available	Negative	Negative
287	Not available	Not applicable	Argentina	Not available	Negative	Negative
288	Not available	Not applicable	Argentina	Not available	Negative	Negative
289	Not available	Not applicable	Argentina	Not available	Negative	Negative
290	Not available	Not applicable	Argentina	Not available	Negative	Negative
291	Not available	Not applicable	Argentina	Not available	Negative	Negative
292	Not available	Not applicable	Argentina	Not available	Negative	Negative
293	Not available	Not applicable	Argentina	Not available	Negative	Negative
294	Not available	Not applicable	Argentina	Not available	Negative	Negative
295	Not available	Not applicable	Argentina	Not available	Negative	Negative
296	Not available	Not applicable	Argentina	Not available	Negative	Negative
297	Not available	Not applicable	Argentina	Not available	Negative	Negative
298	Not available	Not applicable	Argentina	Not available	Negative	Positive
299	Not available	Not applicable	Argentina	Not available	Negative	Negative
300	Not available	Not applicable	Argentina	Not available	Negative	Negative
301	Not available	Not applicable	Argentina	Not available	Negative	Negative
302	Not available	Not applicable	Argentina	Not available	Negative	Negative
303	Not available	Not applicable	Argentina	Not available	Negative	Negative
304	Not available	Not applicable	Argentina	Not available	Negative	Negative
305	Not available	Not applicable	Argentina	Not available	Negative	Negative
306	Not available	Not applicable	Argentina	Not available	Negative	Negative
307	Not available	Not applicable	Argentina	Not available	Negative	Negative
308	Not available	Not applicable	Argentina	Not available	Negative	Negative
309	55	Not applicable	Argentina	Female	Negative	Negative
310	26	Not applicable	Argentina	Female	Negative	Negative
311	Not available	Not applicable	Argentina	Not available	Negative	Negative
